# Supplementary material for: Secondary extended mannan side chains and attachment of the arabinan in mycobacterial lipoarabinomannan
Source: Commun Chem. 2020 Aug 7;3:101. doi: 10.1038/s42004-020-00356-3 (PMC8294699; doi:10.1038/s42004-020-00356-3)
Supplement: Supplementary file 3 — Supplementary Data 1 [file 42004_2020_356_MOESM3_ESM.xlsx]

## Sheet: MsmAraLM vs alphamannosidase
All "molecular ions" from file 1025
File # 1025; scan # 19; EmbCAraLM (Msm-Ara-LM) Before alphamannosidase digestion
#Man	#Ara	Identifying ion	Number of Charges	intensity	Identifying ion	Number of Charges	intensity	12C total intensity	# Carbons	Total Man beyond Inos	Total intensity all isotopes	Area %
15	1	964.626	3	500				500	104	14	1584.34	0.185523
16	1	1018.64	3	1000				1000	110	15	3386	0.396493
17	1	1072.66	3	1105				1105	116	16	3998.11	0.46817
18	1	1126.68	3	1269				1269	122	17	4906.32	0.574519
19	1	1180.7	3	2313				2313	128	18	9555.85	1.11897
20	1	1234.71	3	2577				2577	134	19	11376.4	1.33215
21	1	1288.73	3	5939				5939	140	20	28015.6	3.28056
22	1	1342.75	3	7388				7388	146	21	37239.8	4.36069
23	1	1396.77	3	14000				14000	152	22	75405.1	8.82977
24	1	1450.78	3	15496				15496	158	23	89183.4	10.4432
25	1	1504.8	3	17916				17916	164	24	110178	12.9016
26	1	1558.82	3	17749				17749	170	25	116633	13.6574
27	1	1612.84	3	14194				14194	176	26	99664.7	11.6705
28	1	1666.86	3	9733				9733	182	27	73025.3	8.5511
29	1	1720.87	3	6093				6093	188	28	48848.2	5.72001
30	1	1774.89	3	3778				3778	194	29	32364.5	3.78981
31	1	1828.91	3	2398				2398	200	30	21950.7	2.57037
32	1	1882.93	3	1441	1411.94	4	1200	2641	206	31	25832	3.02487
33	1	1936.94	3	860	1452.46	4	1800	2660	212	32	27801.1	3.25545
34	1	1990.96	3	390	1492.97	4	900	1290	218	33	14406.6	1.68698
35	1	2044.98	3	0	1533.48	4	1057	1057	224	34	12613.6	1.47703
36	1	2099	3	0	1574	4	472	472	230	35	6018.68	0.704773
											853988
After Jack Bean alpha mannosidase digestion= File # 1135
11	1	748.556	3	0	1123	2	1450	1450	80	11	3523.41	0.892072
12	1	802.574	3	396	1204.36	2	3981	4377	86	12	11365.8	2.87765
13	1	856.591	3	1435	1285.39	2	3215	4650	92	13	14199.2	3.59501
14	1	910.609	3	4990	1366.42	2	3539	8529	98	14	25290.9	6.40325
15	1	964.626	3	12119	1447.44	2	5586	17705	104	15	56101.5	14.204
16	1	1018.64	3	19320	1528.47	2	5769	25089	110	16	84951.4	21.5084
17	1	1072.66	3	21561	1609.5	2	4020	25581	116	17	92557.2	23.434
18	1	1126.68	3	10202	1690.52	2	1655	11857	122	18	45842.6	11.6066
19	1	1180.7	3	5703	1771.55	2	746	6449	128	19	26643.2	6.74564
20	1	1234.71	3	2505	1852.58	2	596	3101	134	20	13689.7	3.46601
21	1	1288.73	3	1962	1933.6	2		1962	140	21	9255.19	2.34327
22	1	1342.75	3	987				987	146	22	4975.05	1.2596
23	1	1396.77	3	463				463	152	23	2493.75	0.63138
24	1	1450.78	3	413				413	158	24	2376.92	0.601799
25	1	1504.8	3	277				277	164	25	1703.47	0.431293
											394969

## Sheet: TBLAM vs alpha mannosidase
#Man	12 C intensity	Identifying ion	Number of Charges	intensity	Identifying ion	Number of Charges	intensity	Identifying ion	Number of Charges	intensity	12C total intensity	# Carbons	Total intensity all isotopes	Area %
Native deacylated M. tuberculosis-LAM _endoarabinanase-Sample2393 (S1) WITHOUT DIGESTION (negative ions )
15					964.626	3	240	723.218	4	0	240	104	760.484	0.0999358
16					1018.64	3	912	763.731	4	0	912	110	3088.03	0.405801
17					1072.66	3	977	804.244	4	0	977	116	3534.98	0.464535
18					1126.68	3	1344	844.758	4	0	1344	122	5196.29	0.682849
19					1180.7	3	1189	885.271	4	0	1189	128	4912.2	0.645516
20					1234.71	3	1313	925.784	4	0	1313	134	5796.36	0.761705
21					1288.73	3	1813	966.297	4	0	1813	140	8552.32	1.12387
22					1342.75	3	3259	1006.81	4	0	3259	146	16427.2	2.15872
23					1396.77	3	3793	1047.32	4	243	4036	152	21738.2	2.85664
24					1450.78	3	6813	1087.84	4	330	7143	158	41109.8	5.40227
25					1504.8	3	5798	1128.35	4	766	6564	164	40366.8	5.30463
26					1558.82	3	8203	1168.86	4	1516	9719	170	63865.7	8.39265
27					1612.84	3	4454	1209.38	4	1558	6012	176	42213.9	5.54736
28					1666.86	3	5441	1249.89	4	3187	8628	182	64734.7	8.50684
29					1720.87	3	2233	1290.4	4	3258	5491	188	44021.9	5.78495
30					1774.89	3	2250	1330.92	4	4376	6626	194	56762.2	7.45916
31					1828.91	3	1202	1371.43	4	3076	4278	200	39159.7	5.146
32					1882.93	3	1918	1411.94	4	3225	5143	206	50304.4	6.61054
33					1936.94	3		1452.46	4	1071	1071	212	11193.6	1.47096
34					1990.96	3		1492.97	4	2494	2494	218	27852.8	3.66016
35					2044.98	3		1533.48	4	1610	1610	224	19212.8	2.52478
36					2099	3		1574	4	1884	1884	230	24023.7	3.15697
37					2153.01	3		1614.51	4	3372	3372	236	45945.2	6.0377
38					2207.03	3		1655.02	4	1702	1702	242	24780.3	3.2564
39					2261.05	3		1695.53	4	856	856	248	13317.3	1.75004
40					2315.07	3		1736.05	4	1015	1015	254	16873.5	2.21736
41								1776.56	4	1500	1500	260	26645.7	3.50154
42								1817.07	4	756	756	266	14350.1	1.88576
43								1857.59	4	543	543	272	11013.7	1.44732
44								1898.1	4	378	378	278	8192.64	1.0766
45								1938.61	4	217	217	284	5025.64	0.660424
Sample2394 before enzyme treatment											0		760972
File # 2403--Native deacylated M. tuberculosis-LAM _endoarabinanase & alphamannosidase-treated: -MS, 0.3 min #18 (AFTER DIGESTION)
#Man		M-2H			M-3H
8		880.258	2	0	586.503	3					0	62	0	0
9		961.285	2	0	640.521	3					0	68	0	0
10		1042.31	2	500	694.538	3					500	74	1136.92	0.469242
11		1123.34	2	595	748.556	3					595	80	1445.81	0.596733
12		1204.36	2	800	802.574	3					800	86	2077.37	0.857399
13		1285.39	2	1081	856.591	3	183				1264	92	3507.48	1.44765
14		1366.42	2	1024	910.609	3	449				1473	98	4367.86	1.80276
15		1447.44	2	2999	964.626	3	2285				5284	104	16743.3	6.9105
16		1528.47	2	4263	1018.64	3	6430				10693	110	36206.5	14.9436
17		1609.5	2	2020	1072.66	3	7255				9275	116	33558.8	13.8508
18		1690.52	2	1042	1126.68	3	7288				8330	122	32206.2	13.2925
19		1771.55	2	363	1180.7	3	5688				6051	128	24998.9	10.3178
20		1852.58	2	310	1234.71	3	4418				4728	134	20872.2	8.61463
21		1933.6	2		1288.73	3	3539				3539	140	16694.2	6.89025
22		2014.63	2		1342.75	3	3294				3294	146	16603.7	6.85286
23		2095.65	2		1396.77	3	2187				2187	152	11779.4	4.86172
24		2176.68	2		1450.78	3	2168				2168	158	12477.4	5.14982
25		2257.71	2		1504.8	3	805				805	164	4950.53	2.04324
26		2338.73	2		1558.82	3	405				405	170	2661.35	1.09842
27		2419.76	2		1612.84	3					0	176	0
28		2500.79	2		1666.86	3					0	182	0
29													242288
